# Supplementary material for: Attitudes and Barriers of Polish Women towards Breastfeeding—Descriptive Cross-Sectional On-Line Survey
Source: Healthcare (Basel). 2024 Sep 2;12(17):1744. doi: 10.3390/healthcare12171744 (PMC11394689; doi:10.3390/healthcare12171744)
Supplement: Supplementary file 1 [file healthcare-12-01744-s001.zip]

Archive with 1 entries (1 files):
- healthcare-3134549-supplementary.pdf
